# Supplementary material for: Chemopreventive Effect of an In Vitro Digested and Fermented Plant Sterol-Enriched Wholemeal Rye Bread in Colon Cancer Cells
Source: Foods. 2023 Dec 28;13(1):112. doi: 10.3390/foods13010112 (PMC10778687; doi:10.3390/foods13010112)
Supplement: Supplementary file 1 [file foods-13-00112-s001.zip]

Archive with 1 entries (1 files):
- foods-2739309-supplementary.pdf
